# Supplementary material for: Engineering of the CHAPk Staphylococcal Phage Endolysin to Enhance Antibacterial Activity against Stationary-Phase Cells
Source: Antibiotics (Basel). 2021 Jun 16;10(6):722. doi: 10.3390/antibiotics10060722 (PMC8235606; doi:10.3390/antibiotics10060722)
Supplement: Supplementary file 1 [file antibiotics-10-00722-s001.zip]

Archive with 1 entries (1 files):
- antibiotics-1239774-supplementary-final.pdf
